# Supplementary material for: Low budget analysis of Direct-To-Consumer genomic testing familial data
Source: F1000Res. 2012 Jul 16;1:3. [Version 1] doi: 10.12688/f1000research.1-3.v1 (PMC3941016; doi:10.12688/f1000research.1-3.v1)
Supplement: 23andMe SNP chip genotype data — 23andMe genotype data for Mother, Father, Son, Daughter and Aunt. Son is 23andMe version 2 data and the rest of the family are 23andMe version 3 data. [file f1000research-1-103-s0001.tgz]

Archive with 5 entries (5 files):
- Aunt_s_23andMe_genotype_chip_array_version_3.txt
- Dad_s_23andMe_genotype_chip_array_version_3.txt
- Sister_s_23andMe_genotype_chip_array_version_3.txt
- Son_s_23andMe_genotype_chip_array_version_2.txt
- Mom_s_23andMe_genotype_chip_array_version_3.txt
