# Supplementary material for: Low budget analysis of Direct-To-Consumer genomic testing familial data
Source: F1000Res. 2012 Jul 16;1:3. [Version 1] doi: 10.12688/f1000research.1-3.v1 (PMC3941016; doi:10.12688/f1000research.1-3.v1)
Supplement: SNPs from the Son’s exome data — Summary of the most likely informative SNPs from the Son’s exome data as judged by their observed frequency in HapMap. [file f1000research-1-103-s0002.tgz]

Archive with 1 entries (1 files):
- Supplementary_table_1.xlsx
