# Supplementary material for: Low budget analysis of Direct-To-Consumer genomic testing familial data
Source: F1000Res. 2012 Jul 16;1:3. [Version 1] doi: 10.12688/f1000research.1-3.v1 (PMC3941016; doi:10.12688/f1000research.1-3.v1)
Supplement: SNPs from the Son’s exome data — Summary of the most likely informative SNPs from the Son’s exome data as judged by their observed frequency in HapMap. [file f1000research-1-103-s0002.tgz › Supplementary_table_1.xlsx]

## Sheet: Sheet1
SNP id	Genotype	HapMap Frequency
rs11465702	(A;G)	0
rs12265684	(C;G)	0
rs12934561	(C;T)	0
rs2233682	(A;G)	0
rs2852464	(C;G)	0
rs3752472	(C;T)	0.018
rs12344615	(G;G)	0.027
rs7951	(C;T)	0.047
rs1052773	(A;A)	0.053
rs10409962	(A;G)	0.062
rs2326369	(C;T)	0.062
rs2522943	(C;G)	0.077
rs2229944	(C;T)	0.08
rs11852361	(C;T)	0.088
rs25489	(A;G)	0.088
