# Supplementary material for: Low budget analysis of Direct-To-Consumer genomic testing familial data
Source: F1000Res. 2012 Jul 16;1:3. [Version 1] doi: 10.12688/f1000research.1-3.v1 (PMC3941016; doi:10.12688/f1000research.1-3.v1)
Supplement: ISCA analysis for the quartet (missing grandfather), (missing grandmother), mother and aunt — This figure shows that the haploidentical states are well distinguished (contiguous green or yellow segments). Lacking information on the grandparents, it is impossible to distinguish between haploidentical maternal and haploidentical paternal for the mother-aunt comparison, hence the haploidentical states are shown as mixtures of green and yellow. [file f1000research-1-103-s0003.tgz]

Archive with 1 entries (1 files):
- supplFig1.png
