# Supplementary material for: Low budget analysis of Direct-To-Consumer genomic testing familial data
Source: F1000Res. 2012 Jul 16;1:3. [Version 1] doi: 10.12688/f1000research.1-3.v1 (PMC3941016; doi:10.12688/f1000research.1-3.v1)
Supplement: 23andMe SNPs for which SNPedia annotations are available — Each file contains all SNPs in the individual matching an annotated SNP in SNPedia. SNPedia annotations contain a magnitude value (subjective measure of the importance of the potential phenotypical effect) and a phenotype description of the condition of particular genotype affects. [file f1000research-1-103-s0004.tgz]

Archive with 5 entries (5 files):
- SNPedia_Annotated_SNPs_Aunt.xlsx
- SNPedia_Annotated_SNPs_Dad.xlsx
- SNPedia_Annotated_SNPs_Mom.xlsx
- SNPedia_Annotated_SNPs_Sister.xlsx
- SNPedia_Annotated_SNPs_Son__including_exome_and_23andMe_v2_chip_array_data.xlsx
